# Supplementary material for: Core N-DRC components play a crucial role in embryonic development and postnatal organ development
Source: Cell Death Dis. 2025 Mar 15;16(1):176. doi: 10.1038/s41419-025-07506-2 (PMC11910659; doi:10.1038/s41419-025-07506-2)
Supplement: Supplementary file 2 — Supplementary movies [file 41419_2025_7506_MOESM2_ESM.zip]

Archive with 13 entries (13 files):
- Supplementary movies 1-13 avi/Supplementary movie 1.avi
- Supplementary movies 1-13 avi/Supplementary movie 10.avi
- Supplementary movies 1-13 avi/Supplementary movie 11.avi
- Supplementary movies 1-13 avi/Supplementary movie 12.avi
- Supplementary movies 1-13 avi/Supplementary movie 13.avi
- Supplementary movies 1-13 avi/Supplementary movie 2.avi
- Supplementary movies 1-13 avi/Supplementary movie 3.avi
- Supplementary movies 1-13 avi/Supplementary movie 4.avi
- Supplementary movies 1-13 avi/Supplementary movie 5.avi
- Supplementary movies 1-13 avi/Supplementary movie 6.avi
- Supplementary movies 1-13 avi/Supplementary movie 7.avi
- Supplementary movies 1-13 avi/Supplementary movie 8.avi
- Supplementary movies 1-13 avi/Supplementary movie 9.avi
